# Supplementary material for: Mesoporous Silica Nanoparticles Modified inside and out for ON:OFF pH-Modulated Cargo Release
Source: Pharmaceutics. 2021 May 13;13(5):716. doi: 10.3390/pharmaceutics13050716 (PMC8153141; doi:10.3390/pharmaceutics13050716)
Supplement: Supplementary file 1 [file pharmaceutics-13-00716-s001.zip]

Archive with 1 entries (1 files):
- pharmaceutics-1148564-supplementary.pdf
